# Supplementary material for: Coaxial Synthesis of PEI-Based Nanocarriers of Encapsulated RNA-Therapeutics to Specifically Target Muscle Cells
Source: Biomolecules. 2022 Jul 22;12(8):1012. doi: 10.3390/biom12081012 (PMC9332584; doi:10.3390/biom12081012)
Supplement: Supplementary file 1 [file biomolecules-12-01012-s001.zip]

Archive with 1 entries (1 files):
- biomolecules-1789304-supplementary.pdf
